# Supplementary material for: Effects of low-dose rate γ-irradiation combined with simulated microgravity on markers of oxidative stress, DNA methylation potential, and remodeling in the mouse heart
Source: PLoS One. 2017 Jul 5;12(7):e0180594. doi: 10.1371/journal.pone.0180594 (PMC5498037; doi:10.1371/journal.pone.0180594)
Supplement: S1 Data — (XLSX) [file pone.0180594.s011.xlsx]

## Sheet: Histology
Animal Number	Group	Month	Mast cells	Collagen Area (%) cut 1	Collagen Area (%) cut 2
1	CTL	4	3	15.4258	13.6588
2	CTL	4	14	15.678	9.09513		CTL = Control
3	CTL	4	16	11.5465	9.44095		HU = Hindlimb Unloaded
4	CTL	4	26	12.5477	11.1176		Co = Low-dose rate γ-irradiated (57Co)
5	CTL	9	11	14.3076	9.11363		HUCo = Hindlimb Unloaded + Low-dose rate γ-irradiated (57Co)
6	CTL	9	22	12.7203	9.67226
7	CTL	9	21	13.443	11.8207
8	CTL	9	22	12.0031	10.1838
9	CTL	9	16	9.63599	-
10	CTL	9	14	10.8532	13.0557
11	HU	4	6	14.3759	10.8504
12	HU	4	22	12.2299	10.5036
13	HU	4	6	14.4623	13.4045
14	HU	4	8	14.7313	-
15	HU	4	13	14.824	11.4455
16	HU	4	14	11.678	9.01162
17	HU	9	12	11.6465	8.02743
18	HU	9	15	11.7991	10.924
19	HU	9	3	11.1723	10.3562
20	HU	9	11	10.3984	6.67447
21	HU	9	15	13.01	9.19159
22	HU	9	12	10.4921	6.83093
23	Co	4	8	14.893	14.5209
24	Co	4	12	9.64151	14.9963
25	Co	4	6	11.4934	-
26	Co	4	15	10.1982	8.22806
27	Co	4	14	10.6628	14.3041
28	Co	4	10	11.973	13.0232
29	Co	9	18	11.7386	8.90136
30	Co	9	13	14.4611	11.6664
31	Co	9	8	8.35676	6.09288
32	Co	9	16	11.7222	5.51094
33	Co	9	14	7.68618	5.6519
34	HUCo	4	8	14.7972	8.61528
35	HUCo	4	21	10.732	-
36	HUCo	4	11	11.9057	11.44
37	HUCo	4	17	17.017	13.4059
38	HUCo	9	14	10.385	9.90607
39	HUCo	9	20	11.3115	10.8098
40	HUCo	9	16	11.1468	8.98893
41	HUCo	9	6	11.573	11.0759
42	HUCo	9	15	12.0214	10.1391

## Sheet: PCR
Animal Number	Experiemental Repeats	Month	Group	Target Name	Reporter	Quencher	RQ	RQ Min	RQ Max	Cт	Cт Mean	Cт SD	ΔCт Mean	ΔCт SE	ΔΔCт	Automatic Ct Threshold	Ct Threshold	Automatic Baseline	Baseline Start	Baseline End	Efficiency	HIGHSD	OUTLIERRG	EXPFAIL
1	1	9	CTL	18s rRNA	FAM	NFQ-MGB				14.6913	14.7852	0.0860009				TRUE	0.737167	TRUE	3	8	1	N	N	N
1	2	9	CTL	18s rRNA	FAM	NFQ-MGB				14.8601	14.7852	0.0860009				TRUE	0.737167	TRUE	3	7	1	N	N	N
1	3	9	CTL	18s rRNA	FAM	NFQ-MGB				14.8041	14.7852	0.0860009				TRUE	0.737167	TRUE	3	7	1	N	N	N
1	1	9	CTL	Col III	FAM	NFQ-MGB	1	0.771093	1.29686	30.4939	30.3355	0.217573	15.5504	0.135073	0	TRUE	0.412616	TRUE	3	24	1	N	N	N
1	2	9	CTL	Col III	FAM	NFQ-MGB	1	0.771093	1.29686	30.4252	30.3355	0.217573	15.5504	0.135073	0	TRUE	0.412616	TRUE	3	25	1	N	N	N
1	3	9	CTL	Col III	FAM	NFQ-MGB	1	0.771093	1.29686	30.0874	30.3355	0.217573	15.5504	0.135073	0	TRUE	0.412616	TRUE	3	23	1	N	N	N
2	1	9	CTL	18s rRNA	FAM	NFQ-MGB				12.9489	13.195	0.331319				TRUE	0.737167	TRUE	1	3	1	N	N	N
2	2	9	CTL	18s rRNA	FAM	NFQ-MGB				13.0645	13.195	0.331319				TRUE	0.737167	TRUE	1	2	1	N	N	N
2	3	9	CTL	18s rRNA	FAM	NFQ-MGB				13.5717	13.195	0.331319				TRUE	0.737167	TRUE	3	6	1	N	N	N
2	1	9	CTL	Col III	FAM	NFQ-MGB	2.02801	1.36708	3.00847	27.8694	27.7253	0.127323	14.5303	0.204926	-1.02007	TRUE	0.412616	TRUE	3	22	1	N	N	N
2	2	9	CTL	Col III	FAM	NFQ-MGB	2.02801	1.36708	3.00847	27.6279	27.7253	0.127323	14.5303	0.204926	-1.02007	TRUE	0.412616	TRUE	3	21	1	N	N	N
2	3	9	CTL	Col III	FAM	NFQ-MGB	2.02801	1.36708	3.00847	27.6786	27.7253	0.127323	14.5303	0.204926	-1.02007	TRUE	0.412616	TRUE	3	22	1	N	N	N
3	1	9	CTL	18s rRNA	FAM	NFQ-MGB				15.1479	15.4498	0.282335				TRUE	0.737167	TRUE	3	6	1	N	N	N
3	2	9	CTL	18s rRNA	FAM	NFQ-MGB				15.4943	15.4498	0.282335				TRUE	0.737167	TRUE	3	7	1	N	N	N
3	3	9	CTL	18s rRNA	FAM	NFQ-MGB				15.7073	15.4498	0.282335				TRUE	0.737167	TRUE	3	7	1	N	N	N
3	1	9	CTL	Col III	FAM	NFQ-MGB	4.48778	2.98841	6.73944	28.6157	28.8342	0.232836	13.3843	0.211286	-2.166	TRUE	0.412616	TRUE	3	22	1	N	N	N
3	2	9	CTL	Col III	FAM	NFQ-MGB	4.48778	2.98841	6.73944	28.8077	28.8342	0.232836	13.3843	0.211286	-2.166	TRUE	0.412616	TRUE	3	22	1	N	N	N
3	3	9	CTL	Col III	FAM	NFQ-MGB	4.48778	2.98841	6.73944	29.0791	28.8342	0.232836	13.3843	0.211286	-2.166	TRUE	0.412616	TRUE	3	23	1	N	N	N
4	1	9	CTL	18s rRNA	FAM	NFQ-MGB				16.9555	17.17	0.192924				TRUE	0.737167	TRUE	3	9	1	N	N	N
4	2	9	CTL	18s rRNA	FAM	NFQ-MGB				17.3294	17.17	0.192924				TRUE	0.737167	TRUE	3	9	1	N	N	N
4	3	9	CTL	18s rRNA	FAM	NFQ-MGB				17.225	17.17	0.192924				TRUE	0.737167	TRUE	3	8	1	N	N	N
4	1	9	CTL	Col III	FAM	NFQ-MGB	4.07223	2.91047	5.69773	30.9575	30.6945	0.232725	13.5245	0.174529	-2.02582	TRUE	0.412616	TRUE	3	24	1	N	N	N
4	2	9	CTL	Col III	FAM	NFQ-MGB	4.07223	2.91047	5.69773	30.611	30.6945	0.232725	13.5245	0.174529	-2.02582	TRUE	0.412616	TRUE	3	25	1	N	N	N
4	3	9	CTL	Col III	FAM	NFQ-MGB	4.07223	2.91047	5.69773	30.5151	30.6945	0.232725	13.5245	0.174529	-2.02582	TRUE	0.412616	TRUE	3	24	1	N	N	N
5	1	9	HU	18s rRNA	FAM	NFQ-MGB				17.2591	20.5131	5.39972				TRUE	0.737167	TRUE	3	10	1	Y	N	N
5	2	9	HU	18s rRNA	FAM	NFQ-MGB				26.7461	20.5131	5.39972				TRUE	0.737167	TRUE	3	19	1	Y	Y	N
5	3	9	HU	18s rRNA	FAM	NFQ-MGB				17.534	20.5131	5.39972				TRUE	0.737167	TRUE	3	9	1	Y	N	N
5	1	9	HU	Col III	FAM	NFQ-MGB	33.6778	0.0829547	13672.5	31.2655	30.9897	0.254472	10.4766	3.12099	-5.07373	TRUE	0.412616	TRUE	3	25	1	N	N	N
5	2	9	HU	Col III	FAM	NFQ-MGB	33.6778	0.0829547	13672.5	30.9394	30.9897	0.254472	10.4766	3.12099	-5.07373	TRUE	0.412616	TRUE	3	25	1	N	N	N
5	3	9	HU	Col III	FAM	NFQ-MGB	33.6778	0.0829547	13672.5	30.7641	30.9897	0.254472	10.4766	3.12099	-5.07373	TRUE	0.412616	TRUE	3	25	1	N	N	N
6	1	9	HU	18s rRNA	FAM	NFQ-MGB				16.8717	16.9455	0.237686				TRUE	0.737167	TRUE	3	9	1	N	N	N
6	2	9	HU	18s rRNA	FAM	NFQ-MGB				17.2113	16.9455	0.237686				TRUE	0.737167	TRUE	3	9	1	N	N	N
6	3	9	HU	18s rRNA	FAM	NFQ-MGB				16.7534	16.9455	0.237686				TRUE	0.737167	TRUE	3	9	1	N	N	N
6	1	9	HU	Col III	FAM	NFQ-MGB	0.735472	0.0182525	29.6353	36.7705	32.9391	3.31811	15.9936	1.92062	0.443258	TRUE	0.412616	TRUE	3	30	1	Y	Y	N
6	2	9	HU	Col III	FAM	NFQ-MGB	0.735472	0.0182525	29.6353	31.0367	32.9391	3.31811	15.9936	1.92062	0.443258	TRUE	0.412616	TRUE	3	25	1	Y	N	N
6	3	9	HU	Col III	FAM	NFQ-MGB	0.735472	0.0182525	29.6353	31.0101	32.9391	3.31811	15.9936	1.92062	0.443258	TRUE	0.412616	TRUE	3	25	1	Y	N	N
7	1	9	HU	18s rRNA	FAM	NFQ-MGB				15.2721	15.2235	0.208593				TRUE	0.737167	TRUE	3	6	1	N	N	N
7	2	9	HU	18s rRNA	FAM	NFQ-MGB				15.4035	15.2235	0.208593				TRUE	0.737167	TRUE	3	8	1	N	N	N
7	3	9	HU	18s rRNA	FAM	NFQ-MGB				14.9949	15.2235	0.208593				TRUE	0.737167	TRUE	3	7	1	N	N	N
7	1	9	HU	Col III	FAM	NFQ-MGB	4.94448	3.81662	6.40562	28.3578	28.4681	0.103853	13.2445	0.134532	-2.30582	TRUE	0.412616	TRUE	3	22	1	N	N	N
7	2	9	HU	Col III	FAM	NFQ-MGB	4.94448	3.81662	6.40562	28.5641	28.4681	0.103853	13.2445	0.134532	-2.30582	TRUE	0.412616	TRUE	3	23	1	N	N	N
7	3	9	HU	Col III	FAM	NFQ-MGB	4.94448	3.81662	6.40562	28.4823	28.4681	0.103853	13.2445	0.134532	-2.30582	TRUE	0.412616	TRUE	3	23	1	N	N	N
8	1	9	HU	18s rRNA	FAM	NFQ-MGB				15.2822	19.1771	6.61364				TRUE	0.737167	TRUE	3	7	1	Y	N	N
8	2	9	HU	18s rRNA	FAM	NFQ-MGB				15.4358	19.1771	6.61364				TRUE	0.737167	TRUE	3	5	1	Y	N	N
8	3	9	HU	18s rRNA	FAM	NFQ-MGB				26.8134	19.1771	6.61364				TRUE	0.737167	TRUE	3	19	1	Y	Y	N
8	1	9	HU	Col III	FAM	NFQ-MGB	7.88442	0.00293891	21152.1	34.7315	31.7485	2.59687	12.5713	4.10219	-2.979	TRUE	0.412616	TRUE	3	29	1	Y	N	N
8	2	9	HU	Col III	FAM	NFQ-MGB	7.88442	0.00293891	21152.1	29.9925	31.7485	2.59687	12.5713	4.10219	-2.979	TRUE	0.412616	TRUE	3	24	1	Y	N	N
8	3	9	HU	Col III	FAM	NFQ-MGB	7.88442	0.00293891	21152.1	30.5214	31.7485	2.59687	12.5713	4.10219	-2.979	TRUE	0.412616	TRUE	3	24	1	Y	N	N
9	1	9	Co	18s rRNA	FAM	NFQ-MGB				18.0158	16.8586	2.47772				TRUE	0.737167	TRUE	3	10	1	Y	N	N
9	2	9	Co	18s rRNA	FAM	NFQ-MGB				14.014	16.8586	2.47772				TRUE	0.737167	TRUE	1	2	1	Y	N	N
9	3	9	Co	18s rRNA	FAM	NFQ-MGB				18.5461	16.8586	2.47772				TRUE	0.737167	TRUE	3	10	1	Y	N	N
9	1	9	Co	Col III	FAM	NFQ-MGB	0.761574	0.0480503	12.0706	33.0473	32.8019	0.212862	15.9433	1.43578	0.392944	TRUE	0.412616	TRUE	3	27	1	N	N	N
9	2	9	Co	Col III	FAM	NFQ-MGB	0.761574	0.0480503	12.0706	32.6917	32.8019	0.212862	15.9433	1.43578	0.392944	TRUE	0.412616	TRUE	3	27	1	N	N	N
9	3	9	Co	Col III	FAM	NFQ-MGB	0.761574	0.0480503	12.0706	32.6668	32.8019	0.212862	15.9433	1.43578	0.392944	TRUE	0.412616	TRUE	3	27	1	N	N	N
10	1	9	Co	18s rRNA	FAM	NFQ-MGB				17.9084	18.028	0.121072				TRUE	0.737167	TRUE	3	10	1	N	N	N
10	2	9	Co	18s rRNA	FAM	NFQ-MGB				18.0251	18.028	0.121072				TRUE	0.737167	TRUE	3	11	1	N	N	N
10	3	9	Co	18s rRNA	FAM	NFQ-MGB				18.1505	18.028	0.121072				TRUE	0.737167	TRUE	3	10	1	N	N	N
10	1	9	Co	Col III	FAM	NFQ-MGB	2.95667	2.4692	3.54036	31.9634	32.0144	0.107863	13.9864	0.0936179	-1.56397	TRUE	0.412616	TRUE	3	26	1	N	N	N
10	2	9	Co	Col III	FAM	NFQ-MGB	2.95667	2.4692	3.54036	32.1383	32.0144	0.107863	13.9864	0.0936179	-1.56397	TRUE	0.412616	TRUE	3	26	1	N	N	N
10	3	9	Co	Col III	FAM	NFQ-MGB	2.95667	2.4692	3.54036	31.9416	32.0144	0.107863	13.9864	0.0936179	-1.56397	TRUE	0.412616	TRUE	3	26	1	N	N	N
11	1	9	Co	18s rRNA	FAM	NFQ-MGB				17.2948	17.2708	0.150831				TRUE	0.737167	TRUE	3	10	1	N	N	N
11	2	9	Co	18s rRNA	FAM	NFQ-MGB				17.1095	17.2708	0.150831				TRUE	0.737167	TRUE	3	9	1	N	N	N
11	3	9	Co	18s rRNA	FAM	NFQ-MGB				17.4082	17.2708	0.150831				TRUE	0.737167	TRUE	3	9	1	N	N	N
11	1	9	Co	Col III	FAM	NFQ-MGB	5.06919	1.4139	18.1743	29.9072	30.4794	0.809263	13.2086	0.578823	-2.34175	TRUE	0.412616	TRUE	3	23	1	Y	N	N
11	2	9	Co	Col III	FAM	NFQ-MGB	5.06919	1.4139	18.1743	Undetermined	30.4794	0.809263	13.2086	0.578823	-2.34175	TRUE	0.412616	TRUE	3	39	1	N	N	Y
11	3	9	Co	Col III	FAM	NFQ-MGB	5.06919	1.4139	18.1743	31.0517	30.4794	0.809263	13.2086	0.578823	-2.34175	TRUE	0.412616	TRUE	3	24	1	Y	N	N
12	1	9	Co	18s rRNA	FAM	NFQ-MGB				15.703	16.2002	0.531663				TRUE	0.737167	TRUE	3	8	1	Y	N	N
12	2	9	Co	18s rRNA	FAM	NFQ-MGB				16.1369	16.2002	0.531663				TRUE	0.737167	TRUE	3	7	1	Y	N	N
12	3	9	Co	18s rRNA	FAM	NFQ-MGB				16.7607	16.2002	0.531663				TRUE	0.737167	TRUE	3	7	1	Y	N	N
12	1	9	Co	Col III	FAM	NFQ-MGB	2.38383	1.17348	4.84256	30.54	30.4973	0.352431	14.2971	0.368272	-1.25328	TRUE	0.412616	TRUE	3	24	1	N	N	N
12	2	9	Co	Col III	FAM	NFQ-MGB	2.38383	1.17348	4.84256	30.1254	30.4973	0.352431	14.2971	0.368272	-1.25328	TRUE	0.412616	TRUE	3	22	1	N	N	N
12	3	9	Co	Col III	FAM	NFQ-MGB	2.38383	1.17348	4.84256	30.8264	30.4973	0.352431	14.2971	0.368272	-1.25328	TRUE	0.412616	TRUE	3	25	1	N	N	N
13	1	9	HUCo	18s rRNA	FAM	NFQ-MGB				16.9013	16.8307	0.0765852				TRUE	0.737167	TRUE	3	9	1	N	N	N
13	2	9	HUCo	18s rRNA	FAM	NFQ-MGB				16.7493	16.8307	0.0765852				TRUE	0.737167	TRUE	3	10	1	N	N	N
13	3	9	HUCo	18s rRNA	FAM	NFQ-MGB				16.8415	16.8307	0.0765852				TRUE	0.737167	TRUE	3	10	1	N	N	N
13	1	9	HUCo	Col III	FAM	NFQ-MGB	3.02166	2.58753	3.52863	30.731	30.7857	0.116709	13.955	0.0805944	-1.59534	TRUE	0.412616	TRUE	3	25	1	N	N	N
13	2	9	HUCo	Col III	FAM	NFQ-MGB	3.02166	2.58753	3.52863	30.7064	30.7857	0.116709	13.955	0.0805944	-1.59534	TRUE	0.412616	TRUE	3	25	1	N	N	N
13	3	9	HUCo	Col III	FAM	NFQ-MGB	3.02166	2.58753	3.52863	30.9197	30.7857	0.116709	13.955	0.0805944	-1.59534	TRUE	0.412616	TRUE	3	25	1	N	N	N
14	1	9	HUCo	18s rRNA	FAM	NFQ-MGB				16.4588	16.3447	0.138069				TRUE	0.737167	TRUE	3	9	1	N	N	N
14	2	9	HUCo	18s rRNA	FAM	NFQ-MGB				16.384	16.3447	0.138069				TRUE	0.737167	TRUE	3	7	1	N	N	N
14	3	9	HUCo	18s rRNA	FAM	NFQ-MGB				16.1912	16.3447	0.138069				TRUE	0.737167	TRUE	3	8	1	N	N	N
14	1	9	HUCo	Col III	FAM	NFQ-MGB	1.37616	0.921246	2.05571	31.0571	31.4344	0.333765	15.0897	0.208536	-0.460648	TRUE	0.412616	TRUE	3	24	1	N	N	N
14	2	9	HUCo	Col III	FAM	NFQ-MGB	1.37616	0.921246	2.05571	31.6911	31.4344	0.333765	15.0897	0.208536	-0.460648	TRUE	0.412616	TRUE	3	26	1	N	N	N
14	3	9	HUCo	Col III	FAM	NFQ-MGB	1.37616	0.921246	2.05571	31.555	31.4344	0.333765	15.0897	0.208536	-0.460648	TRUE	0.412616	TRUE	3	26	1	N	N	N
15	1	9	HUCo	18s rRNA	FAM	NFQ-MGB				15.5151	15.9849	0.407111				TRUE	0.737167	TRUE	3	6	1	N	N	N
15	2	9	HUCo	18s rRNA	FAM	NFQ-MGB				16.206	15.9849	0.407111				TRUE	0.737167	TRUE	3	10	1	N	N	N
15	3	9	HUCo	18s rRNA	FAM	NFQ-MGB				16.2337	15.9849	0.407111				TRUE	0.737167	TRUE	3	9	1	N	N	N
15	1	9	HUCo	Col III	FAM	NFQ-MGB	2.40305	1.12797	5.11948	29.972	30.2704	0.545525	14.2855	0.392996	-1.26487	TRUE	0.412616	TRUE	3	24	1	Y	N	N
15	2	9	HUCo	Col III	FAM	NFQ-MGB	2.40305	1.12797	5.11948	29.9392	30.2704	0.545525	14.2855	0.392996	-1.26487	TRUE	0.412616	TRUE	3	24	1	Y	N	N
15	3	9	HUCo	Col III	FAM	NFQ-MGB	2.40305	1.12797	5.11948	30.9	30.2704	0.545525	14.2855	0.392996	-1.26487	TRUE	0.412616	TRUE	3	25	1	Y	N	N
16	1	9	HUCo	18s rRNA	FAM	NFQ-MGB				17.8526	18.0129	0.26771				TRUE	0.737167	TRUE	3	10	1	N	N	N
16	2	9	HUCo	18s rRNA	FAM	NFQ-MGB				18.3219	18.0129	0.26771				TRUE	0.737167	TRUE	3	9	1	N	Y	N
16	3	9	HUCo	18s rRNA	FAM	NFQ-MGB				17.864	18.0129	0.26771				TRUE	0.737167	TRUE	3	11	1	N	N	N
16	1	9	HUCo	Col III	FAM	NFQ-MGB	5.49744	3.64429	8.29294	30.9768	31.1045	0.255423	13.0916	0.213627	-2.45876	TRUE	0.412616	TRUE	3	25	1	N	N	N
16	2	9	HUCo	Col III	FAM	NFQ-MGB	5.49744	3.64429	8.29294	31.3985	31.1045	0.255423	13.0916	0.213627	-2.45876	TRUE	0.412616	TRUE	3	25	1	N	N	N
16	3	9	HUCo	Col III	FAM	NFQ-MGB	5.49744	3.64429	8.29294	30.938	31.1045	0.255423	13.0916	0.213627	-2.45876	TRUE	0.412616	TRUE	3	25	1	N	N	N
CTL = Control
HU = Hindlimb Unloaded
Co = Low-dose rate γ-irradiated (57Co)
HUCo = Hindlimb Unloaded + Low-dose rate γ-irradiated (57Co)

## Sheet: Mass Spectometry
Animal Number	Group	Time	GSH (nmol/mg)	GSSG (nmol/mg)	Methionine (nmol/mg)	SAM (nmol/mg)	SAH (nmol/mg)
1	CTL	7 day	20.51	0.205	0.798	0.471	0.134
2	CTL	7 day	19.13	0.178	1.098	0.355	0.123		CTL = Control
3	CTL	7 day	22.65	0.205	0.023	0.446	0.128		HU = Hindlimb Unloaded
4	CTL	7 day	22.42	0.245	0.744	0.401	0.115		Co = Low-dose rate γ-irradiated (57Co)
5	CTL	7 day	23.17	0.209	0.944	0.355	0.108		HUCo = Hindlimb Unloaded + Low-dose rate γ-irradiated (57Co)
6	CTL	7 day	24.02	0.367	1.188	0.511	0.162
7	HU	7 day	25.07	0.332	1.783	0.481	0.128
8	HU	7 day	16.19	0.306	0.733	0.235	0.089
9	HU	7 day	17.89	0.272	0.825	0.264	0.122
10	HU	7 day	15.71	0.289	0.813	0.343	0.125
11	Co	7 day	21.88	0.313	1.056	0.389	0.141
12	Co	7 day	18.21	0.271	0.608	0.246	0.132
13	Co	7 day	12.54	0.239	1.012	0.335	0.158
14	Co	7 day	22.08	0.312	1.149	0.387	0.153
15	Co	7 day	20.76	0.293	1.231	0.313	0.109
16	HUCo	7 day	19.04	0.385	0.398	0.202	0.198
17	HUCo	7 day	16.55	0.502	0.477	0.195	0.175
18	HUCo	7 day	15.41	0.456	0.459	0.263	0.169
19	HUCo	7 day	15.87	0.389	0.655	0.259	0.172
20	HUCo	7 day	15.72	0.411	0.543	0.197	0.163
21	HUCo	7 day	12.84	0.391	0.612	0.236	0.159
22	CTL	1 month	33.54	0.301	0.677	0.753	0.124
23	CTL	1 month	29.82	0.264	0.498	0.457	0.137
24	CTL	1 month	29.17	0.248	0.559	0.669	0.108
25	CTL	1 month	32.95	0.291	0.451	0.822	0.181
26	CTL	1 month	33.69	0.196	0.945	1.208	0.165
27	CTL	1 month	29.08	0.211	0.429	0.436	0.123
28	HU	1 month	33.18	0.285	0.292	0.419	0.138
29	HU	1 month	31.96	0.259	0.517	0.424	0.146
30	HU	1 month	28.76	0.316	0.356	0.558	0.159
31	HU	1 month	30.98	0.397	0.316	0.519	0.166
32	HU	1 month	31.97	0.283	0.336	0.597	0.169
33	Co	1 month	32.73	0.296	0.422	0.492	0.148
34	Co	1 month	31.44	0.365	0.269	0.561	0.238
35	Co	1 month	32.59	0.509	0.338	0.227	0.112
36	Co	1 month	30.12	0.353	0.253	0.304	0.138
37	Co	1 month	30.66	0.317	0.503	0.645	0.192
38	Co	1 month	27.13	0.501	0.491	0.319	0.131
39	HUCo	1 month	31.76	0.368	0.402	0.532	0.181
40	HUCo	1 month	26.31	0.344	0.461	0.562	0.193
41	HUCo	1 month	30.05	0.362	0.722	0.419	0.183
42	HUCo	1 month	30.32	0.349	0.397	0.441	0.162
43	HUCo	1 month	25.82	0.308	0.265	0.337	0.168
44	CTL	9 Month	23.58	0.426	0.305	0.421	0.133
45	CTL	9 Month	21.27	0.331	0.325	0.612	0.169
46	CTL	9 Month	21.75	0.363	0.458	0.404	0.178
47	CTL	9 Month	23.84	0.464	0.615	0.322	0.127
48	CTL	9 Month	27.95	0.295	0.412	0.588	0.143
49	CTL	9 Month	20.98	0.342	0.408	0.571	0.162
50	HU	9 Month	23.55	0.377	0.377	0.505	0.153
51	HU	9 Month	22.88	0.576	0.465	0.427	0.149
52	HU	9 Month	22.51	0.359	0.411	0.492	0.207
53	HU	9 Month	24.86	0.341	0.752	0.327	0.144
54	HU	9 Month	24.33	0.285	0.753	0.583	0.183
55	HU	9 Month	23.29	0.379	0.278	0.494	0.137
56	Co	9 Month	31.14	0.763	0.933	0.578	0.171
57	Co	9 Month	19.78	0.609	0.354	0.353	0.145
58	Co	9 Month	26.74	0.336	0.612	0.633	0.248
59	Co	9 Month	23.58	0.376	0.388	0.509	0.173
60	Co	9 Month	25.71	0.308	0.672	0.514	0.184
61	HUCo	9 Month	26.78	0.458	0.424	0.342	0.145
62	HUCo	9 Month	20.47	0.516	0.309	0.548	0.189
63	HUCo	9 Month	25.14	0.414	0.433	0.645	0.262
64	HUCo	9 Month	20.34	0.642	0.531	0.613	0.225
65	HUCo	9 Month	21.67	0.425	0.229	0.341	0.146

## Sheet: Immunoblot
Animal Number	Group	Month	Mast Cell Tryptase (Arbitrary Units)	GPX1/2 (Arbitrary Units)	GAPDH (Arbitrary Units)
1	CTL	4	1.01883e+07	6.36426e+06	3.36043e+06
2	CTL	4	9.59024e+06	6.85606e+06	3.23533e+06		CTL = Control
3	CTL	4	9.68349e+06	5.77657e+06	4.35782e+06		HU = Hindlimb Unloaded
4	CTL	4	1.00479e+07	5.41417e+06	4.19121e+06		Co = Low-dose rate γ-irradiated (57Co)
5	HU	4	1.09588e+07	5.41761e+06	3.25869e+06		HUCo = Hindlimb Unloaded + Low-dose rate γ-irradiated (57Co)
6	HU	4	10737024	5.7035e+06	2.73069e+06
7	HU	4	1.09325e+07	5.14697e+06	5.9409e+06
8	HU	4	1.12917e+07	5.06321e+06	6.04115e+06
9	HU	4	1.0451e+07	5.28619e+06	3.72812e+06
10	Co	4	1.07594e+07	5.24124e+06	3.99844e+06
11	Co	4	1.02485e+07	5.38103e+06	3.38755e+06
12	Co	4	1.06132e+07	5.11837e+06	4.15508e+06
13	Co	4	9.7686e+06	5.45255e+06	2.81239e+06
14	Co	4	8.80434e+06	5.52363e+06	4.60194e+06
15	Co	4	9.20979e+06	5.13091e+06	4.46114e+06
16	HUCo	4	7.551e+06	5.2027e+06	7.6847e+06
17	HUCo	4	6.6699e+06	5.51944e+06	3.71693e+06
18	HUCo	4	7.4916e+06	5.64274e+06	3.34919e+06
19	HUCo	4	7.96805e+06	5.63114e+06	3.35618e+06
20	CTL	9	13689448	1.02502e+07	1.23374e+07
21	CTL	9	14724824	1.11859e+07	1.27605e+07
22	CTL	9	12210680	1.13022e+07	1.39344e+07
23	CTL	9	11748592	1.22181e+07	1.09566e+07
24	CTL	9	10923072	1.16445e+07	8.65658e+06
25	HU	9	11182864	1.13992e+07	1.04723e+07
26	HU	9	11163360	9.87858e+06	1.12731e+07
27	HU	9	11300152	1.06133e+07	1.14149e+07
28	HU	9	10889816	1.02751e+07	1.05761e+07
29	HU	9	11755840	1.02866e+07	1.17205e+07
30	HU	9	12696112	1.05843e+07	1.16602e+07
31	Co	9	12624456	8.67554e+06	1.26678e+07
32	Co	9	13625288	1.07014e+07	7.58841e+06
33	Co	9	14196600	1.07647e+07	7.61068e+06
34	Co	9	13357408	1.02639e+07	8.69785e+06
35	Co	9	16142688	8.39224e+06	1.55271e+07
36	HUCo	9	17374568	8.90587e+06	1.39835e+07
37	HUCo	9	17778080	1.01985e+07	9.39019e+06
38	HUCo	9	15646712	9.42423e+06	1.01314e+07
Sample	Group	Month	MnSOD (Arbitrary Units)	CD 2 (Arbitrary Units)	GAPDH (Arbitrary Units)
1	CTL	4	9.48181e+06	7.52655e+06	5.93963e+06
2	CTL	4	9.39443e+06	9.92072e+06	3.83637e+06
3	CTL	4	9.68854e+06	1.05379e+07	5.94031e+06
4	CTL	4	9.86543e+06	1.03708e+07	6.00265e+06
5	HU	4	9.54352e+06	9.40677e+06	6.91992e+06
6	HU	4	1.00779e+07	8.55442e+06	6.89838e+06
7	HU	4	1.10422e+07	6.63784e+06	8.50183e+06
8	HU	4	9.59319e+06	6.14887e+06	8.14803e+06
9	HU	4	1.05827e+07	6.26324e+06	7.45213e+06
10	Co	4	1.00168e+07	8.23845e+06	7.97836e+06
11	Co	4	1.12069e+07	8.28277e+06	9.7037e+06
12	Co	4	1.10997e+07	8.67597e+06	8.94095e+06
13	Co	4	9.78999e+06	7.18993e+06	5.51786e+06
14	Co	4	1.09886e+07	5.50068e+06	7.56086e+06
15	Co	4	1.07821e+07	5.97937e+06	7.70583e+06
16	HUCo	4	1.16689e+07	5.87751e+06	8.24188e+06
17	HUCo	4	1.0292e+07	5.27589e+06	5.06669e+06
18	HUCo	4	1.03298e+07	6.12717e+06	5.58131e+06
19	HUCo	4	9.15859e+06	7.0165e+06	10731584
20	CTL	9	1.66483e+07	7.9682e+06	2872536
21	CTL	9	1.7546e+07	6.66783e+06	2287008
22	CTL	9	1.72941e+07	7.17195e+06	2.69545e+06
23	CTL	9	1.67537e+07	6.2862e+06	2.53996e+06
24	CTL	9	1.59507e+07	7.97096e+06	2.82429e+06
25	HU	9	1.59059e+07	8.26799e+06	3.04766e+06
26	HU	9	1.40666e+07	7.45688e+06	3.58004e+06
27	HU	9	1.5404e+07	8.24946e+06	3.87655e+06
28	HU	9	1.56344e+07	8.14003e+06	2.9529e+06
29	HU	9	1.47278e+07	7.72901e+06	3.09339e+06
30	HU	9	1.52989e+07	8.19121e+06	3.22952e+06
31	Co	9	1.17344e+07	8.82452e+06	4.2428e+06
32	Co	9	1.46418e+07	8.19577e+06	2.96666e+06
33	Co	9	1.55437e+07	7.3439e+06	2654168
34	Co	9	1.57812e+07	7.91174e+06	3.24722e+06
35	Co	9	1.38858e+07	7.27725e+06	4.81629e+06
36	HUCo	9	1.42424e+07	6.99568e+06	4.29699e+06
37	HUCo	9	1.66356e+07	5.87518e+06	2.77297e+06
38	HUCo	9	1.73781e+07	6.41684e+06	2.71715e+06
Sample	Group	Month	Cleaved Caspase 3 (Arbitrary Units)	4-HNE (Arbitrary Units)	GAPDH (Arbitrary Units)
1	CTL	4	15008800	2.1438e+08	2.54462e+06
2	CTL	4	20080700	2.27732e+08	6.23412e+06
3	CTL	4	21548900	2.399e+08	6.54101e+06
5	HU	4	21947500	2.23208e+08	7.03e+06
6	HU	4	16773700	2.11389e+08	5.65674e+06
7	HU	4	19920200	2.34058e+08	6.70849e+06
8	HU	4	21397800	2.2429e+08	5.53427e+06
9	HU	4	21098500	2.3231e+08	5.92672e+06
10	Co	4	19909100	2.23595e+08	4.55759e+06
11	Co	4	20508800	2.35394e+08	4.77959e+06
12	Co	4	20768400	2.21532e+08	4.84053e+06
13	Co	4	15615100	2.13587e+08	3.42063e+06
14	Co	4	20239700	2.24689e+08	4.93028e+06
15	Co	4	22146600	2.22523e+08	4.37469e+06
16	HUCo	4	18241900	2.24706e+08	8.15584e+06
17	HUCo	4	16374900	1.87934e+08	3.64839e+06
18	HUCo	4	16594100	1.99265e+08	3.66436e+06
19	HUCo	4	16743400	1.86222e+08	6.15167e+06
20	CTL	9	1.53677e+07	1.24155e+08	1.26537e+07
21	CTL	9	1.56017e+07	1.30179e+08	1.32416e+07
22	CTL	9	1.49012e+07	1.29019e+08	1.12572e+07
23	CTL	9	1.64618e+07	1.28656e+08	1.18794e+07
24	CTL	9	1.49784e+07	1.36235e+08	1.2785e+07
25	HU	9	1.48963e+07	1.34715e+08	1.26577e+07
26	HU	9	1.41254e+07	1.22554e+08	1.29985e+07
27	HU	9	1.55171e+07	1.3221e+08	1.32515e+07
28	HU	9	1.34924e+07	1.24035e+08	12381512
29	HU	9	1.51666e+07	1.33963e+08	1.1522e+07
30	HU	9	1.54172e+07	1.35693e+08	1.09409e+07
31	Co	9	1.32459e+07	1.16182e+08	9.42505e+06
32	Co	9	1.41105e+07	1.39969e+08	1.42608e+07
33	Co	9	1.66329e+07	1.40676e+08	1.44565e+07
34	Co	9	1.36485e+07	1.45592e+08	1.37717e+07
35	Co	9	1.49052e+07	1.31269e+08	9.33593e+06
36	HUCo	9	1.41676e+07	1.31643e+08	1.1317e+07
37	HUCo	9	1.83663e+07	1.42195e+08	1.47002e+07
38	HUCo	9	1.67711e+07	1.51209e+08	1.52803e+07
Sample	Group	Month	Collagen III (Arbitrary Units)	αSMC (Arbitrary Units)	GAPDH (Arbitrary Units)
1	CTL	4	5.56251e+06	5.37458e+06	3.79223e+06
2	CTL	4	5.54399e+06	6.88507e+06	2.93631e+06
3	CTL	4	5.91731e+06	4.08204e+06	4.7382e+06
4	CTL	4	6.16248e+06	1.07876e+07	5.35925e+06
5	HU	4	6.54861e+06	1.07339e+07	7.98343e+06
6	HU	4	5.29125e+06	8.97184e+06	4.71688e+06
7	HU	4	4.87481e+06	2.00582e+06	4.80725e+06
8	HU	4	5.49601e+06	1.07264e+07	4.93835e+06
9	HU	4	4.93867e+06	1.07599e+07	6.50591e+06
10	Co	4	6.22052e+06	7.70491e+06	5.6837e+06
11	Co	4	6.7023e+06	1.12444e+07	8.8639e+06
12	Co	4	6.06637e+06	7.7534e+06	5.57551e+06
13	Co	4	4.95966e+06	3.6059e+06	2.86328e+06
14	Co	4	4.53905e+06	7.9935e+06	3.95224e+06
15	Co	4	5.42637e+06	8.71094e+06	4.55764e+06
16	HUCo	4	5.47606e+06	1.08894e+07	7.62655e+06
17	HUCo	4	5.69726e+06	8.01711e+06	4.1253e+06
18	HUCo	4	4.96783e+06	1.05168e+07	4.81087e+06
19	HUCo	4	4.70338e+06	6.91972e+06	5.14168e+06
20	CTL	9		1.88098e+07	4.95825e+06
21	CTL	9		1.9604e+07	5.5678e+06
22	CTL	9		2.09471e+07	4.99454e+06
23	CTL	9		2.27873e+07	4.35755e+06
24	CTL	9		2.4348e+07	4.48197e+06
25	HU	9		2.3668e+07	5.02703e+06
26	HU	9		2.00515e+07	5.53053e+06
27	HU	9		2.38383e+07	3.82952e+06
28	HU	9		2.06837e+07	4.51289e+06
29	HU	9		2.11452e+07	4.42879e+06
30	HU	9		1.91483e+07	511013
31	Co	9		1.55211e+07	2327808
32	Co	9		1.78975e+07	4.81412e+06
33	Co	9		1.45306e+07	4.79153e+06
34	Co	9		1.70883e+07	4.14593e+06
35	Co	9		1.64286e+07	822730
36	HUCo	9		2.73465e+07	2.10721e+06
37	HUCo	9		1.66004e+07	2.90715e+06
38	HUCo	9		1.73408e+07	3.15642e+06
20	CTL	9	1.16963e+07		1.87625e+07
21	CTL	9	8.61547e+06		1.79345e+07
22	CTL	9	9.6167e+06		1.75093e+07
23	CTL	9	8.00576e+06		2.0858e+07
24	CTL	9	9.07124e+06		2.22232e+07
25	HU	9	1.10973e+07		2.05718e+07
26	HU	9	9.94853e+06		1.84106e+07
27	HU	9	1.21677e+07		1.86085e+07
28	HU	9	1.13329e+07		1.95364e+07
29	HU	9	9.49972e+06		1.7202e+07
30	HU	9	1.13619e+07		1.61499e+07
31	Co	9	1.09841e+07		1.63751e+07
32	Co	9	9.72436e+06		1.97141e+07
33	Co	9	1.0505e+07		1.70515e+07
35	Co	9	9598848		1.30322e+07
36	HUCo	9	8.13436e+06		1.3034e+07
37	HUCo	9	4.60461e+06		1.63064e+07
38	HUCo	9	6.25395e+06		1.7288e+07
Sample	Group	Month	Catalase (Arbitrary Units)	GAPDH (Arbitrary Units)
1	CTL	4	2.07044e+07	3.80198e+06
2	CTL	4	2.31647e+07	3.58907e+06
3	CTL	4	2.17189e+07	3.25864e+06
4	CTL	4	1.99021e+07	2.9921e+06
5	HU	4	2.1239e+07	4.15626e+06
6	HU	4	2.31381e+07	3.48643e+06
7	HU	4	22420951	2.99258e+06
8	HU	4	2.12525e+07	4.15555e+06
9	HU	4	2.05119e+07	4.86518e+06
10	Co	4	2.07095e+07	3.91903e+06
11	Co	4	2.04077e+07	4.07853e+06
12	Co	4	2.06086e+07	4.85734e+06
13	Co	4	2.39118e+07	4.77139e+06
14	Co	4	2.32242e+07	3.91642e+06
15	Co	4	2.10368e+07	4.60897e+06
16	HUCo	4	2.02168e+07	2.90715e+06
17	HUCo	4	2.06699e+07	3.74307e+06
18	HUCo	4	20311661	4.37602e+06
19	HUCo	4	2.02429e+07	3.74103e+06
20	CTL	9	1.49387e+07	4.95825e+06
21	CTL	9	1.57377e+07	5.5678e+06
22	CTL	9	17044040	4.99454e+06
23	CTL	9	1.83592e+07	4.35755e+06
24	CTL	9	1.5693e+07	4.48197e+06
25	HU	9	1.71663e+07	5.02703e+06
26	HU	9	1.74961e+07	5.53053e+06
27	HU	9	1.66201e+07	3.82952e+06
28	HU	9	1.90241e+07	4.51289e+06
29	HU	9	1.86538e+07	4.42879e+06
30	HU	9	1.76291e+07	511013
31	Co	9	1.52448e+07	2327808
32	Co	9	1.46479e+07	4.81412e+06
33	Co	9	1.61314e+07	4.79153e+06
34	Co	9	1.18212e+07	4.14593e+06
35	Co	9	1.39611e+07	822730
36	HUCo	9	1.67126e+07	2.10721e+06
37	HUCo	9	1.73178e+07	2.90715e+06
38	HUCo	9	1.54385e+07	3.15642e+06
Sample	Group	Month	Nrf 2 (Arbitrary Units)	GAPDH (Arbitrary Units)
1	CTL	4	2.66905e+07	1.49922e+07
2	CTL	4	2.40771e+07	1.43451e+07
3	CTL	4	2.74357e+07	1.31089e+07
4	CTL	4	1.90204e+07	1.20596e+07
5	HU	4	2.22323e+07	1.44626e+07
6	HU	4	2.58141e+07	1.47883e+07
7	HU	4	3.20701e+07	14509384
8	HU	4	2.44777e+07	15640418
9	HU	4	2.23516e+07	1.50767e+07
10	Co	4	2.88904e+07	1.57727e+07
11	Co	4	2.4045e+07	1.56713e+07
12	Co	4	2.82482e+07	1.62851e+07
13	Co	4	3.11751e+07	1.59385e+07
14	Co	4	2.21652e+07	1.41328e+07
15	Co	4	2.20655e+07	16397863
16	HUCo	4	1.68087e+07	14528971
17	HUCo	4	1.94556e+07	1.39707e+07
18	HUCo	4	1.85535e+07	14184051
19	HUCo	4	2.32101e+07	1.33771e+07
20	CTL	9	3.47892e+07	4.95825e+06
21	CTL	9	3.86978e+07	5.5678e+06
22	CTL	9	3.78122e+07	4.99454e+06
23	CTL	9	3.60633e+07	4.35755e+06
24	CTL	9	3.78099e+07	4.48197e+06
25	HU	9	3.35127e+07	5.02703e+06
26	HU	9	3.03862e+07	5.53053e+06
27	HU	9	3.9523e+07	3.82952e+06
28	HU	9	3.85663e+07	4.51289e+06
29	HU	9	3.74553e+07	4.42879e+06
30	HU	9	3.42873e+07	511013
31	Co	9	16007820	2327808
32	Co	9	2.86724e+07	4.81412e+06
33	Co	9	3.66866e+07	4.79153e+06
34	Co	9	33354300	4.14593e+06
35	Co	9	30308868	822730
36	HUCo	9	3.7746e+07	2.10721e+06
37	HUCo	9	3.97954e+07	2.90715e+06
38	HUCo	9	3.92264e+07	3.15642e+06
